# Supplementary material for: Inter-individual differences in the blood pressure lowering effects of dietary nitrate: a randomised double-blind placebo-controlled replicate crossover trial
Source: Eur J Nutr. 2025 Feb 24;64(2):101. doi: 10.1007/s00394-025-03616-x (PMC11850510; doi:10.1007/s00394-025-03616-x)
Supplement: Supplementary file 1 — Supplementary Material 1 [file 394_2025_3616_MOESM1_ESM.rmd]

```{r}
---
title: "Interindividual differences in the blood pressure lowering effects of dietary nitrate: A double blind placebo-controlled replicate crossover trial"
---
```
  
```{r}
  
#### packages upload ####

install.packages(c("meta","devtools"))

library(devtools)
library(meta)

devtools::install_github("MathiasHarrer/dmetar")
library(dmetar)

```


```{r}

#### SBP data setup ####

SBP <-
  data.frame(
    participant = c("1","2","3","4","5","6","7","8","9","10","11","12","13","14","15"),
    TE = c(-5.33, -0.34, -16.00, -8.83, -1.50, -10.33, 8.50, -5.17, -15.50, -8.33, -2.83, -23.50, -7.83, -0.50, -10.33),
    seTE = c(2.57,2.57,2.57,2.57,2.57,2.57,2.57,2.57,2.57,2.57,2.57,2.57,2.57,2.57,2.57))

```

```{r}

#### random-effects meta-analysis - SBP ####

m.genSBP <- metagen(TE = TE,
                    seTE = seTE,
                    data = SBP,
                    sm = "MD",
                    hakn = TRUE,
                    method.tau = "REML",
                    prediction = TRUE,
                    method.tau.ci = "QP",
                    label.left = "Favours Supplementation",
                    label.right = "Favours Placebo")
```

```{r}
#### forest plot - SBP ####

forest(m.genSBP,
       prediction = TRUE, 
       digits=2,
       digits.se = 2,
       digits.tau=0,
       lower.equi=-2,
       col.equi="red",
       lty.equi=2,
       xlim=c(-30,30),
       print.tau = TRUE,
       print.tau.ci = TRUE,
       print.tau2 = FALSE,
       print.pval.Q=FALSE,
       smlab = expression(~bold(Delta~"(mmHg)")),
       rightcols = c("effect.ci"),
       rightlabs =c(expression(~bold(paste("Replicate-averaged treatment effect [95%-CI]")))),
       just = "center",
       just.addcols.right="right",
       leftcols = c("studlab"),
       leftlabs = c("Participant"),
       print.byvar = FALSE, colgap.forest.left = "5cm")
```

```{r}

#### print SBP forest plot ####

tiff('SBP.tiff', units="in", width=14, height=8, res=300, compression = 'lzw')

forest(m.genSBP,
       prediction = TRUE, 
       digits=2,
       digits.se = 2,
       digits.tau=0,
       lower.equi=-2,
       col.equi="red",
       lty.equi=2,
       xlim=c(-30,30),
       print.tau = TRUE,
       print.tau.ci = TRUE,
       print.tau2 = FALSE,
       print.pval.Q=FALSE,
       smlab = expression(~bold(Delta~"(mmHg)")),
       rightcols = c("effect.ci"),
       rightlabs =c(expression(~bold(paste("Replicate-averaged treatment effect [95%-CI]")))),
       just = "center",
       just.addcols.right="right",
       leftcols = c("studlab"),
       leftlabs = c("Participant"),
       print.byvar = FALSE, colgap.forest.left = "5cm")

dev.off()

```

```{r}
#### DBP data set up ####

DBP <-
  data.frame(
    participant = c("1","2","3","4","5","6","7","8","9","10","11","12","13","14","15"),
    TE = c(-0.67, -5.33, 0.83, -8.17, -1.83, -3.67, 1.00, -3.33, -15.17, -3.17, -7.00, -20.67, -9.00, -2.67, -6.50),
    seTE = c(5.43,5.43,5.43,5.43,5.43,5.43,5.43,5.43,5.43,5.43,5.43,5.43,5.43,5.43,5.43))

```

```{r}
#### random-effects meta-analysis - DBP ####

m.genDBP <- metagen(TE = TE,
                    seTE = seTE,
                    data = DBP,
                    sm = "MD",
                    hakn = TRUE,
                    method.tau = "REML",
                    prediction = TRUE,
                    method.tau.ci = "QP",
                    label.left = "Favours Supplementation",
                    label.right = "Favours Placebo")
```

```{r}
#### forest plot - DBP ####

forest(m.genDBP,
       prediction = TRUE, 
       digits=2,
       digits.se = 2,
       digits.tau=0,
       lower.equi=-2,
       col.equi="red",
       lty.equi=2,
       xlim=c(-30,30),
       print.tau = TRUE,
       print.tau.ci = TRUE,
       print.tau2 = FALSE,
       print.pval.Q=FALSE,
       smlab = expression(~bold(Delta~"(mmHg)")),
       rightcols = c("effect.ci"),
       rightlabs =c(expression(~bold(paste("Replicate-averaged treatment effect [95%-CI]")))),
       just = "center",
       just.addcols.right="right",
       leftcols = c("studlab"),
       leftlabs = c("Participant"),
       print.byvar = FALSE, colgap.forest.left = "5cm")

```

```{r}

#### print DBP forest plot ####

tiff('DBP.tiff', units="in", width=14, height=8, res=300, compression = 'lzw')

forest(m.genDBP,
       prediction = TRUE, 
       digits=2,
       digits.se = 2,
       digits.tau=0,
       lower.equi=-2,
       col.equi="red",
       lty.equi=2,
       xlim=c(-30,30),
       print.tau = TRUE,
       print.tau.ci = TRUE,
       print.tau2 = FALSE,
       print.pval.Q=FALSE,
       smlab = expression(~bold(Delta~"(mmHg)")),
       rightcols = c("effect.ci"),
       rightlabs =c(expression(~bold(paste("Replicate-averaged treatment effect [95%-CI]")))),
       just = "center",
       just.addcols.right="right",
       leftcols = c("studlab"),
       leftlabs = c("Participant"),
       print.byvar = FALSE, colgap.forest.left = "5cm")

dev.off()

```

```{r}

#### Nitrate data setup ####

Nitrate <-
  data.frame(
    participant = c("1","2","3","4","5","6","7","8","9","10","11","12","13","14","15"),
    TE = c(185.62, 172.86, 186.22, 243.26, 196.39, 163.45, 188.34, 268.96, 245.03, 287.28, 198.56, 217.11, 273.59, 239.76, 300.38),
    seTE = c(11.104836033666,11.104836033666,11.104836033666,11.104836033666,11.104836033666,11.104836033666,11.104836033666,11.104836033666,11.104836033666,11.104836033666,11.104836033666,11.104836033666,11.104836033666,11.104836033666,11.104836033666))

```

```{r}

#### random-effects meta-analysis - Nitrate  ####

m.genNitrate  <- metagen(TE = TE,
                         seTE = seTE,
                         data = Nitrate,
                         sm = "MD",
                         hakn = TRUE,
                         method.tau = "REML",
                         prediction = TRUE,
                         method.tau.ci = "QP",
                         label.left = "Favours Placebo",
                         label.right = "Favours Supplementation")

```

```{r}

#### forest plot - Nitrate ####

forest(m.genNitrate ,
       prediction = TRUE, 
       digits=0,
       digits.se = 2,
       digits.tau=0,
       xlim=c(-100,400),
       print.tau = TRUE,
       print.tau.ci = TRUE,
       print.tau2 = FALSE,
       print.pval.Q=FALSE,
       smlab = expression(~bold(Delta~"(uM)")),
       rightcols = c("effect.ci"),
       rightlabs =c(expression(~bold(paste("Replicate-averaged treatment effect [95%-CI]")))),
       just = "center",
       just.addcols.right="right",
       leftcols = c("studlab"),
       leftlabs = c("Participant"),
       print.byvar = FALSE, colgap.forest.left = "5cm")

```

```{r}

#### print Nitrate forest plot ####

tiff('Nitrate.tiff', units="in", width=14, height=8, res=300, compression = 'lzw')

forest(m.genNitrate ,
       prediction = TRUE, 
       digits=0,
       digits.se = 2,
       digits.tau=0,
       xlim=c(-100,400),
       print.tau = TRUE,
       print.tau.ci = TRUE,
       print.tau2 = FALSE,
       print.pval.Q=FALSE,
       smlab = expression(~bold(Delta~"(uM)")),
       rightcols = c("effect.ci"),
       rightlabs =c(expression(~bold(paste("Replicate-averaged treatment effect [95%-CI]")))),
       just = "center",
       just.addcols.right="right",
       leftcols = c("studlab"),
       leftlabs = c("Participant"),
       print.byvar = FALSE, colgap.forest.left = "5cm")

dev.off()

```

```{r}

#### Nitrite data setup ####

Nitrite <-
  data.frame(
    participant = c("1","2","3","4","5","6","7","8","9","10","11","12","13","14","15"),
    TE = c(209.70, 178.55, 747.29, 554.75, 331.97, 280.18, 125.74, 275.49, 798.37, 961.29, 459.86, 840.55, 338.92, 263.64, 468.64),
    seTE = c(143.421228194642,143.421228194642,143.421228194642,143.421228194642,143.421228194642,143.421228194642,143.421228194642,143.421228194642,143.421228194642,143.421228194642,143.421228194642,143.421228194642,143.421228194642,143.421228194642,143.421228194642))

```

```{r}

#### random-effects meta-analysis - Nitrite  ####

m.genNitrite  <- metagen(TE = TE,
                         seTE = seTE,
                         data = Nitrite,
                         sm = "MD",
                         hakn = TRUE,
                         method.tau = "REML",
                         prediction = TRUE,
                         method.tau.ci = "QP",
                         label.left = "Favours Placebo",
                         label.right = "Favours Supplementation")

xlim=c(-100,400)

```

```{r}

#### forest plot - Nitrite ####

forest(m.genNitrite,
       prediction = TRUE, 
       digits=0,
       digits.se = 2,
       digits.tau=0,
       xlim=c(-1000,1000),
       print.tau = TRUE,
       print.tau.ci = TRUE,
       print.tau2 = FALSE,
       print.pval.Q=FALSE,
       smlab = expression(~bold(Delta~"(nM)")),
       rightcols = c("effect.ci"),
       rightlabs =c(expression(~bold(paste("Replicate-averaged treatment effect [95%-CI]")))),
       just = "center",
       just.addcols.right="right",
       leftcols = c("studlab"),
       leftlabs = c("Participant"),
       print.byvar = FALSE, colgap.forest.left = "5cm")

```

```{r}

#### print Nitrite forest plot ####

tiff('Nitrite.tiff', units="in", width=14, height=8, res=300, compression = 'lzw')

forest(m.genNitrite,
       prediction = TRUE, 
       digits=0,
       digits.se = 2,
       digits.tau=0,
       xlim=c(-1000,1000),
       print.tau = TRUE,
       print.tau.ci = TRUE,
       print.tau2 = FALSE,
       print.pval.Q=FALSE,
       smlab = expression(~bold(Delta~"(nM)")),
       rightcols = c("effect.ci"),
       rightlabs =c(expression(~bold(paste("Replicate-averaged treatment effect [95%-CI]")))),
       just = "center",
       just.addcols.right="right",
       leftcols = c("studlab"),
       leftlabs = c("Participant"),
       print.byvar = FALSE, colgap.forest.left = "5cm")

dev.off()

```
